# Supplementary material for: Integrating firearm storage and safety devices into health care
Source: Health Aff Sch. 2024 Aug 22;2(9):qxae105. doi: 10.1093/haschl/qxae105 (PMC11382135; doi:10.1093/haschl/qxae105)
Supplement: qxae105_Supplementary_Data [file qxae105_supplementary_data.zip]

Archive with 3 entries (3 files):
- coi_disclosure-CRC.docx
- coi_disclosure-JMH.docx
- coi_disclosure-ABV.docx
